# Supplementary material for: Non-O1/Non-O139 Vibrio cholerae—An Underestimated Foodborne Pathogen? An Overview of Its Virulence Genes and Regulatory Systems Involved in Pathogenesis
Source: Microorganisms. 2024 Apr 18;12(4):818. doi: 10.3390/microorganisms12040818 (PMC11052320; doi:10.3390/microorganisms12040818)
Supplement: Supplementary file 1 [file microorganisms-12-00818-s001.zip]

Archive with 1 entries (1 files):
- microorganisms-2919066-supplementary.xlsx
