# Supplementary material for: Non-O1/Non-O139 Vibrio cholerae—An Underestimated Foodborne Pathogen? An Overview of Its Virulence Genes and Regulatory Systems Involved in Pathogenesis
Source: Microorganisms. 2024 Apr 18;12(4):818. doi: 10.3390/microorganisms12040818 (PMC11052320; doi:10.3390/microorganisms12040818)
Supplement: Supplementary file 1 [file microorganisms-12-00818-s001.zip › microorganisms-2919066-supplementary.xlsx]

## Sheet: involve genes-effective module
Gene/Gene cluster/Small molecule	Target	Direction	Reference
tdh	DPO	＋	10.1038/nchembio.2336, 10.1074/jbc .RA119.012104, 10.1074/jbc.RA119.012104
DPO	vqmA	＋
vqmA	vqmR	＋
vqmR	vpsR	－	10.1128/mBio.01572-20, 10.1073/pnas.1500203112
vqmR	rtxA	－	10.1371/journal.ppat.1007815
cyaA	crp	＋	10.1128/AEM.00008-10
crp	cqsA	＋	10.1099/mic.0.2007/006668, 10.1016/j.febslet.2008.10.008
crp	tcpPH	－	10.1046/j.1365-2958.2001.02518.x
crp	hapA	＋	10.1128/JB.186.19.6374-6382.2004
crp	c-di-GMP	－	10.1128/JB.00466-08
crp	rtxBDE	－	10.1128/mBio.00966-18
crp	gbpA	＋	1186/s12866-015-0506-5
phoR/phoB	acgB	－	10.1128/JB.00708-09
phoR/phoB	acgA	＋	10.1128/JB.00708-09
phoR/phoB	katBG	＋	10.1099/mic.0.000364
phoR/phoB	tcpPH	－	10.1111/j.1365-2958.2010.07310.x
acgB*	c-di-GMP	＋	10.1128/JB.00708-09
cdgA*	c-di-GMP	＋	10.1016/j.mib.2017.01.002
cdgK*	c-di-GMP	＋	10.1128/JB.00209-10
cdgD*	c-di-GMP	＋	10.1128/JB.00564-08
cdgH*	c-di-GMP	＋	10.1128/mBio.00670-19
cdgL*	c-di-GMP	＋	10.1128/JB.00209-10
cdgJ*	c-di-GMP	＋	10.1128/JB.00209-10
cdgM*	c-di-GMP	＋	10.1111/1462-2920.12799
vpvABC*	c-di-GMP	＋	10.1093/nar/gkab1194
plzBC*	c-di-GMP	－	10.1074/jbc.M611593200
acgA*	c-di-GMP	－	10.1128/JB.00708-09
cdgC*	c-di-GMP	－	10.1128/JB.00834-06
cdgJ*	c-di-GMP	－	10.1128/JB.00209-10
cdpA*	c-di-GMP	－	10.1128/IAI.01337-07,10.1073/pnas.2108349119
vieA*	c-di-GMP	－	10.1128/JB.01540-08
rocS*	c-di-GMP	－	10.1016/S0378-1097(03)00657-8
mbaA*	c-di-GMP	－	10.7554/eLife.65487
c-di-GMP	vpsT	＋	10.1126/science.1181185
aphA	vpsT	＋	10.1128/IAI.00429-09
motW*	vieA	＋	10.1371/journal.pgen.1009991
mcp	cheA	＋	10.1093/femsre/fux052
cheA	cheB	＋	10.1016/j.femsle.2004.08.039
cheA	cheR	＋	10.1016/j.femsle.2004.08.039
cheA	cheY	＋	10.1016/j.femsle.2004.08.039
cheY	other flagella segment	＋	10.1038/nrmicro1207
motV*	other flagella segment	＋	10.1371/journal.pgen.1009991
flrA	flrC	＋	10.1128/JB.00949-09
flrA	rpoN	＋	10.1128/JB.00949-09
rpoN	rpoS	－	10.1371/journal.ppat.0020109
rpoS	luxO	－	10.1371/journal.ppat.0020109
rpoS	hns	－	10.1128/JB.05900-11
flrC	fliA	＋	10.1128/JB.00949-09
fliA	fliament stator	＋	10.1046/j.1365-2958.2001.02348.x
flrC	other flagella segment	＋	10.1046/j.1365-2958.1998.00809.x
fliament stator and other flagella segment	motility	＋	10.3109/10408419609106456
E/NE	qseB/qseC	＋	10.1371/journal.ppat.1008934
qseB/qseC	motility	＋	10.1128/JB.00345-15
fliA	cdgD	＋	10.1128/JB.00949-09
c-di-GMP	lapD	＋	10.1128/mBio.02822-19
lapD	frhA	＋	10.1128/mBio.02822-19
vprA/vprB	almEFG	＋	10.1128/mBio.02283-14
almEFG	acid response	＋	10.1128/mBio.02283-14
cadABC	acid response	＋	10.1128/JB.182.19.5342-5350.2000, 10.1046/j.1365-2958.1999.01650.x
aphB	cadABC	＋	10.1099/mic.0.000194
clcA	acid response	＋	10.1073/pnas.1716973115
sodA	Reactive oxygen species (ROS) resistance	＋	10.1371/journal.pone.0171201
katB	ROS resistance	＋	10.1128/aem.01043-19, 10.1371/journal.pone.0053383
katG	ROS resistance	＋
prxA	ROS resistance	＋	10.1128/mBio.00013-12
ohrR	ohrA/aphC	＋	10.1371/journal.pone.0053383, 10.1128/IAI.00929-16
ohrA	ROS resistance	＋	10.1111/mmi.13524
aphC	ROS resistance	＋	10.1074/jbc.M312657200
hmpA	RNS resistance	＋	10.1128/mBio.00013-12
nnrS	RNS resistance	＋	10.1128/mBio.00013-12
varS/varA	toxT	＋	10.1099/mic.0.043737
varS/varA	csrA	－	10.1099/mic.0.043737
csrA	varA	＋	10.1128/mBio.01042-19
csrA	flrC	＋	10.1128/mBio.03380-20
csrA	hapA	＋	10.1016/j.micpath.2010.03.003
plzD	motility	＋	10.1128/JB.00564-08
hapR	prtV	－	10.1073/pnas.0601754103
crvA	motility	＋	10.1073/pnas.2010199117, 10.1016/j.cell.2016.12.019
mshA	motility	＋	10.7554/eLife.60655
c-di-GMP	motility	－	10.1126/science.1181185
chiS	T6SS	＋	10.1099/mic.0.000656
qstR	T6SS	＋	10.1093/nar/gky717
vxrA/vxrB	T6SS	＋	10.1371/journal.ppat.1004933
vxrA/vxrB	c-di-GMP	＋	10.1128/JB.00139-17
fliA	hapR	－	10.1073/pnas.0802241105
lonA*	tfoY	＋	10.1128/JB.00741-15, 10.1371/journal.pgen.1008897
c-di-GMP*	tfoY	＋	10.1128/JB.00578-17
tfoY*	motility	＋	10.1016/j.celrep.2016.03.092
tfoY*	hlyA	＋	10.1016/j.celrep.2016.03.092
tfoY*	frhA	－	10.1016/j.celrep.2016.03.092
tfoX*	qstR	＋	10.1126/science.1260064, 10.1038/nrmicro.2017.66
cytR*	qstR	＋	10.1371/journal.pone.0138834
hapR	qstR	＋	10.1093/nar/gkt041
arcA*	flrA	－	10.1186/s12866-022-02435-y
cytR*	fliK	＋	10.1186/s12866-022-02435-y
arcA*	cytR	－	10.1186/s12866-022-02435-y
cpxA/cpxR	toxR/toxS	＋	10.1128/IAI.03056-14
toxR	T3SS	＋	10.1128/JB.00130-16
vttRa/vttRb	T3SS	＋	10.1128/IAI.01073-09, 10.1128/JB.02151-12, 10.1128/mBio.02122-17
fliA	T6SS, hlyA	－	10.1128/JB.00949-09
cpxA/cpxR	degP	＋	10.1073/pnas.1403683111
degP/degS	toxR/toxS	＋	10.1111/mmi.14125
cpxA/cpxR	RND efflux system	＋	10.1128/IAI.00025-14
cqsA	CAI-1	＋	10.1038/nchembio.237
CAI-1	cqsS	－	10.1021/jm300908t
cqsS	luxU	＋	10.1111/j.1365-2958.2012.07992.x,
luxU	luxO	＋	10.1111/j.1365-2958.2012.07992.x,
luxO	Qrrs1-4	＋	10.1101/gad.1629908
luxS	AI-2	＋	10.1016/j.tim.2006.01.003
AI-2	luxPQ	－	10.1038/nature06284
luxPQ	luxU	＋	10.1021/acschembio.8b00360
Qrrs1-4	hapR	－	10.1101/gad.1629908
fis	Qrrs1-4	＋	10.1111/j.1365-2958.2006.05545.x
hapR	hlyA	－	10.1128/IAI.00590-09
hapR	hapA	＋	10.1128/JB.186.19.6374-6382.2004
hapR	vpsR/vpsT	－	10.1128/JB.00981-06, 10.1016/S1534-5807(03)00295-8
hapR	gbpA	－	10.1128/JB.00747-09
Qrrs1-4	aphA	＋	10.1101/gad.2015011.
aphA	tcpPH	＋	10.1046/j.1365-2958.2001.02518.x, 10.1046/j.1365-2958.2002.03229.x
tcpPH	toxT	＋	10.1046/j.1365-2958.2000.02111.x
toxRS	toxT	＋	10.1111/j.1365-2958.1994.tb01263.x, 10.1128/IAI.00889-12
toxRS	ompU	＋	10.1046/j.1365-2958.1998.00925.x, 10.1128/JB.183.12.3652-3662.2001
csrA	ompU	＋	10.1128/mBio.01064-15
envZ/ompR	tcpI	－	10.1111/1462-2920.14906
tcpI	tcpA	－	10.1128/iai.62.7.2669-2678.1994
toxT	VSP1*	－	10.1016/j.cell.2012.01.053
toxT	mshA	－	10.1073/pnas.0604650103
c-di-GMP	mshE	＋	10.1038/s41467-020-15331-8
mshE	mshA	＋	10.1016/0378-1119(94)90852-4
rtxBDE	rtxA	＋	10.1128/JB.01766-0, 0.1128/mBio.00966-18
rtxC	rtxA	＋	10.1073/pnas.96.3.1071
fur*	hlyU	－	10.3389/fmicb.2018.01310/full
hlyU	hlyA	＋	10.3389/fmicb.2018.01310/full
fliA	hlyA	－	10.1128/JB.00949-09
VSP1	c-di-GMP	＋	10.1016/j.cell.2012.01.053
tsrA*	hapA	＋	10.1128/mBio.02901-20
tsrA	hcp (T6SS)	－	10.1073/pnas.1014998107
vpsR	T2SS	＋	10.1128/JB.00106-17
fur*	Biofilm	－	0.3389/fmicb.2020.587159
vpsT	vpsR	＋	10.1128/JB.02439-14, 0.1128/JB.00981-06, 10.1128/JB.186.5.1574-1578.2004
vpsR	vpsT	＋
vpsR	Biofilm	＋
hapR/aphA	vpsT	－/+	10.1371/journal.pbio.3000429
acrB/acrA	toxT	－	10.1371/journal.pgen.1003839, 10.1128/IAI.71.10.5583-5589.2003
acrB/acrA	vpsT	＋	10.1016/j.micpath.2020.104197
arcA/cytR	motility	＋	10.1186/s12866-022-02435-y
relA/relV/spoT*	vpsR	＋	10.1128/JB.188.2.794-800.2006, 10.1128/JB.00014-12, 10.1007/s00203-007-0312-z
crp	vpsR	－	10.3389/fmicb.2020.00802
vpsT	vpvABC	＋	10.1093/nar/gkab1194
hns	hapA	＋	10.1128/IAI.74.5.3060–3064.2006, 10.1128/JB.00360-08
hns	hlyA	－	10.1016/j.febslet.2009.07.054
hns	rtxA	－	10.1371/journal.pone.0118295
hns	ctxA	－	10.1128/JB.01343-09
hns	Biofilm (vps cluster)	－	10.1128/AEM.07629-11
hns	toxR/tcpP	－	10.1128/JB.182.15.4295-4303.2000
hns	T6SS	－	10.1128/JB.05414-11
hns	motility	＋	10.1128/JB.05900-11
VSP2	cheW	＋	10.1128/mbio. 03596-20
hapA	gbpA	－	10.1128/JB.00747-09
*Addtional genes, not shown in the review
